# Supplementary material for: NU7441, a selective inhibitor of DNA-PKcs, alleviates intracerebral hemorrhage injury with suppression of ferroptosis in brain
Source: PeerJ. 2024 Nov 19;12:e18489. doi: 10.7717/peerj.18489 (PMC11583913; doi:10.7717/peerj.18489)
Supplement: Supplemental Information 5 [file peerj-12-18489-s005.zip]

Archive with 18 entries (12 files):
- Uncropped Blots/
- Uncropped Blots/figure1C/
- Uncropped Blots/figure1C/DNA PKcs.tif
- Uncropped Blots/figure1C/actin.tif
- Uncropped Blots/figure1C/p-γH2AX.tif
- Uncropped Blots/figure1E/
- Uncropped Blots/figure1E/DNAPKcs.tif
- Uncropped Blots/figure1E/actin.tif
- Uncropped Blots/figure2A/
- Uncropped Blots/figure2A/DNAPK-1.tif
- Uncropped Blots/figure2A/actin-1.tif
- Uncropped Blots/figure2A/γ-H2AX-1.tif
- Uncropped Blots/figure7A/
- Uncropped Blots/figure7A/GPX4-1.tif
- Uncropped Blots/figure7A/actin-1.tif
- Uncropped Blots/figure8A/
- Uncropped Blots/figure8A/GPX4-2.tif
- Uncropped Blots/figure8A/actin-2.tif
